# Supplementary material for: Lineage analysis of early and advanced tubular adenocarcinomas of the stomach: continuous or discontinuous?
Source: BMC Cancer. 2010 Jun 21;10:311. doi: 10.1186/1471-2407-10-311 (PMC2898698; doi:10.1186/1471-2407-10-311)
Supplement: Additional file 1 — TP53_primer_sequences Microsoft Excel 2003 TP53 primer sequences. [file 1471-2407-10-311-S1.XLS]

## Sheet: Sheet1
TP53 primer sequences
		Sequence(5'-3')
exon 5	forward	TTATCTGTTCACTTGTGCCC
	reverse	CAGCCCTGTCGTCTCTCCAG
exon 6	forward	TGGTTGCCCAGGGTCCCCAG
	reverse	CTCCCAGAGACCCCAGTTGC
exon 7	forward	CTTGCCACAGGTCTCCCCAA
	reverse	AGCAGGCCAGTGTGCAGGGT
exon 8	forward	CTGCCTCTTGCTTCTCTTTT
	reverse	TCTCCTCCACCGCTTCTTGT
